# Supplementary material for: RBM24 suppresses cancer progression by upregulating miR-25 to target MALAT1 in nasopharyngeal carcinoma
Source: Cell Death Dis. 2016 Sep 1;7(9):e2352–. doi: 10.1038/cddis.2016.252 (PMC5059856; doi:10.1038/cddis.2016.252)
Supplement: Supplementary Table 1 [file cddis2016252x8.xls]

## Sheet: Supplementary Table 1
Supplementary Table 1.List of significantly differentially expressed genes,as determined by miRNA array.
Gene ID	Score(d)	Numerator(r)	Denominator(s+s0)	Fold Change	q-value(%)
hsa-miR-25-3p	2.76108	1.1542	0.418025	2.22377	0
hsa-miR-92a-2-5p	1.70067	0.983079	0.578056	2.0453	14.2275
hsa-miR-1275	1.67534	0.762443	0.455097	1.68856	14.2275
hsa-miR-2276	1.71146	0.746771	0.436337	1.68244	14.2275
hsa-miR-2116-5p	1.82786	0.742174	0.406035	1.66815	14.2275
hsa-miR-3064-5p	1.63923	0.727271	0.443667	1.65657	14.2275
hsa-miR-92b-5p	1.82155	0.718562	0.394479	1.64701	14.2275
hsa-miR-3184-3p	1.65692	0.719971	0.434524	1.62994	14.2275
hsa-miR-558	1.81457	0.693772	0.382335	1.61679	14.2275
hsa-miR-1269a	1.76845	0.655968	0.370929	1.5721	14.2275
hsa-miR-4281	1.86678	0.611958	0.327815	1.52663	14.2275
hsa-miR-4309	-1.62483	-0.577189	0.355231	0.670682	14.2275
hsa-miR-1179	-1.82399	-0.590143	0.323546	0.664519	14.2275
hsa-miR-759	-1.7894	-0.601847	0.33634	0.65792	14.2275
hsa-miR-4325	-1.60847	-0.617438	0.383866	0.650442	14.2275
hsa-miR-4712-5p	-1.6355	-0.64646	0.395267	0.643106	14.2275
hsa-miR-1911-5p	-1.68073	-0.646538	0.384678	0.63977	14.2275
hsa-miR-4726-3p	-1.70744	-0.64734	0.37913	0.639455	14.2275
hsa-miR-4698	-1.65909	-0.699495	0.421615	0.618227	14.2275
hsa-miR-548t-5p	-1.63064	-0.743236	0.455795	0.605934	14.2275
hsa-miR-4798-5p	-2.25615	-0.902912	0.4002	0.537549	14.2275
hsa-miR-548aw	-2.11727	-0.904758	0.427323	0.53679	14.2275
hsa-miR-302b-3p	-1.80868	-1.47431	0.81513	0.320472	14.2275
