# Supplementary material for: RBM24 suppresses cancer progression by upregulating miR-25 to target MALAT1 in nasopharyngeal carcinoma
Source: Cell Death Dis. 2016 Sep 1;7(9):e2352–. doi: 10.1038/cddis.2016.252 (PMC5059856; doi:10.1038/cddis.2016.252)
Supplement: Supplementary Table 2 [file cddis2016252x9.xls]

## Sheet: Supplementary Table 2
Supplementary Table 2. Predicted miR-25 targeting sites on lncRNAs by starBase 2.0.
Name	mirAccession	geneName	targetSites	bioComplex	ClipReadNum	cancerNum
hsa-miR-25-3p	MIMAT0000081	MALAT1	1	8	2984	5
hsa-miR-25-3p	MIMAT0000081	XIST	2	17	931	3
hsa-miR-25-3p	MIMAT0000081	SNHG5	1	3	28	0
hsa-miR-25-3p	MIMAT0000081	OIP5-AS1	1	27	130058	-1
hsa-miR-25-3p	MIMAT0000081	NEFL	1	19	8140	-1
hsa-miR-25-3p	MIMAT0000081	RP1-5O6.6	1	6	1617	-1
hsa-miR-25-3p	MIMAT0000081	RP11-46C20.1	2	10	894	-1
hsa-miR-25-3p	MIMAT0000081	RP11-492E3.1	1	2	792	-1
hsa-miR-25-3p	MIMAT0000081	LINC00657	1	11	334	-1
hsa-miR-25-3p	MIMAT0000081	AC005307.3	1	7	263	-1
hsa-miR-25-3p	MIMAT0000081	DAPK1-IT1	1	8	187	-1
hsa-miR-25-3p	MIMAT0000081	RP11-206L10.11	1	6	150	-1
hsa-miR-25-3p	MIMAT0000081	SCAMP1	1	5	131	-1
hsa-miR-25-3p	MIMAT0000081	PITPNA-AS1	1	5	60	-1
hsa-miR-25-3p	MIMAT0000081	AC074117.10	1	2	43	-1
hsa-miR-25-3p	MIMAT0000081	AC007228.9	1	5	42	-1
hsa-miR-25-3p	MIMAT0000081	RP11-449D8.1	1	1	32	-1
hsa-miR-25-3p	MIMAT0000081	RNU4ATAC	1	3	32	-1
hsa-miR-25-3p	MIMAT0000081	RP3-341D10.4	1	4	31	-1
hsa-miR-25-3p	MIMAT0000081	RP4-714D9.5	1	2	25	-1
hsa-miR-25-3p	MIMAT0000081	TBX5-AS1	1	1	24	-1
hsa-miR-25-3p	MIMAT0000081	AC093627.10	1	2	20	-1
hsa-miR-25-3p	MIMAT0000081	AC005943.5	1	3	16	-1
hsa-miR-25-3p	MIMAT0000081	RP11-234O6.2	1	1	12	-1
hsa-miR-25-3p	MIMAT0000081	RP11-65F13.2	1	1	11	-1
hsa-miR-25-3p	MIMAT0000081	RP11-98I9.4	1	1	10	-1
hsa-miR-25-3p	MIMAT0000081	RP3-508I15.9	1	1	8	-1
hsa-miR-25-3p	MIMAT0000081	SNHG14	1	1	7	-1
hsa-miR-25-3p	MIMAT0000081	AC034220.3	1	1	6	-1
hsa-miR-25-3p	MIMAT0000081	RP3-523K23.2	1	1	6	-1
hsa-miR-25-3p	MIMAT0000081	RP11-473I1.10	1	1	6	-1
hsa-miR-25-3p	MIMAT0000081	RP3-368A4.6	1	1	5	-1
hsa-miR-25-3p	MIMAT0000081	RP11-815I9.4	1	1	1	-1
