# Supplementary material for: RBM24 suppresses cancer progression by upregulating miR-25 to target MALAT1 in nasopharyngeal carcinoma
Source: Cell Death Dis. 2016 Sep 1;7(9):e2352–. doi: 10.1038/cddis.2016.252 (PMC5059856; doi:10.1038/cddis.2016.252)
Supplement: Supplementary Table 3 [file cddis2016252x10.xlsx]

## Sheet: Supplementary Table 3
Supplementary Table 3. The siRNA squences.
Gene names	Target sequences
siRBM24-1	CCCTTATACAAAGACCTTT
siRBM24-2	GAGCTGCATACGCACAATA
siAgo2-1	GGCACAGCCAGTAATCGAG
siAgo2-2	GCAGGACAAAGATGTATTA
siMALAT1-1	GATCCATAATCGGTTTCAA
siMALAT1-2	CACAGGGAAAGCGAGTGGTTGGTAA
