# Supplementary material for: RBM24 suppresses cancer progression by upregulating miR-25 to target MALAT1 in nasopharyngeal carcinoma
Source: Cell Death Dis. 2016 Sep 1;7(9):e2352–. doi: 10.1038/cddis.2016.252 (PMC5059856; doi:10.1038/cddis.2016.252)
Supplement: Supplementary Table 4 [file cddis2016252x11.xls]

## Sheet: Supplementary Table 4
Supplementary Table 4. The primers used for reverse transcription and qPCR.
Primer names	Sequences
RBM24 forward	CCAAGGATCATGCAACCAG
RBM24 reverse	GCAGGTATCCCGAAAGGTCT
P21 forward	GGAAGACCATGTGGACCTGT
P21 reverse	GGCGTTTGGAGTGGTAGAAA
P63 forward	TAACACAGACCACGCGCAGA
P63 reverse	GAATACGTCCAGGTGGCCGA
GAPDH forward	AACTCTGGTAAAGTGGATATTG
GAPDH reverse	GGTGGAATCATATTGGAACA
AGO2 forward	CTGTGAATCTTCTGAGAGTGA
AGO2 reverse	ATCGCCTGGAAATCAACT
MALAT1 forward	GAATTGCGTCATTTAAAGCCTAGTT
MALAT1 reverse	GTTTCATCCTACCACTCCCAATTAAT
U6 snRNA forward	CTCGCTTCGGCAGCACA
U6 snRNA reverse	AACGCTTCACGAATTTGCGT
miR-25 RT primer	GTCGTATCCAGTGCAGGGTCCGAGGTATTCGCACTGGATACGACTCAGAC
miR-25 forward	GCCGCCATTGCACTTGTCTCG
miR-25 reverse	GTGCAGGGTCCGAGGT
Pre-miR-25 forward	GTGTTGAGAGGGCGGAGACTT
Pre-miR-25 reverse	TCAGACCGAGACAAGTGCAA
18S rRNA forward	ACAGGATTGACAGATTGA
18S rRNA reverse	TATCGGAATTAACCAGACA
